# Supplementary material for: Robust and inducible genome editing via an all-in-one prime editor in human pluripotent stem cells
Source: Nat Commun. 2024 Dec 30;15:10824. doi: 10.1038/s41467-024-55104-1 (PMC11685797; doi:10.1038/s41467-024-55104-1)
Supplement: Supplementary file 4 — Source Data [file 41467_2024_55104_MOESM4_ESM.xlsx]

## Sheet: Fig. 1e
Conditions	% tdTomato positive cells
Neg	0.09	0.37	0.4	0.6
PE2	11.83	11.88	12.85	12.24
PE4	16.38	19.38	18.3	17.95
PE2+mP53DD	20.45	20.19	26.55	28.55
PE4+mP53DD	29.19	28.06	33.51	30.42
PE2max	17.28	20.7	16.65	18.77
PE4max	24.61	15	16.03	19.88	21.3	21.4	20.1
PE2max+mP53DD	30.13	28.54	31.13	27.06
PE4max+mP53DD	37.21	37.16	33.04	41.97	41.68	33.98	41.1
PE4max+tev	35.3	36.6	40.6
PE4max+tmp	36.3	39.4	36.1
PE4max+mP53DD+tev	58.1	56.25	61.32	57.43	51.1	52.5	50.8
PE4max+mP53DD+tmp	61.47	59.3	67.41	59.74	49.7	58	53
one-way ANOVA with Tukey’s multiple comparison test
Along with pegRNA	P value
PE2 vs. PE2+mP53DD	0.0007
PE4 vs. PE4+mP53DD	0.0003
PE2max vs. PE2max+mP53DD	0.0022
PE4max vs. PE4max+mP53DD	<0.0001
Along with epegRNA
PE4max+tev vs. PE4max+mP53DD+tev	<0.0001
PE4max+tmp vs. PE4max+mP53DD+tmp	<0.0001
PE4max+tev vs. PE4max+tmp	>0.9999
PE4max+mP53DD+tev vs. PE4max+mP53DD+tmp	0.8956

## Sheet: Fig. S1b
Conditions	% tdTomato positive cells
PE2	12.58	15.59	11.22
PE3	12.36	10.17	10.05
Student’s two-tailed t-test
P value	0.2032

## Sheet: Fig. 1f
Conditions	Prime-edited unmodified (%)			By-product (%)
PE4max	8.42	7.59	9.21	2.35	2.17	1.32
PE4max+P53DD	19.15	15.45	19.25	4.33	3.98	4.98
PE4max+tev	18.54	18.78	19.8	2.53	3.39	3.72
PE4max+tmp	17.19	18.89	18.06	3.34	3.85	3.8
PE4max+P53DD+tev	23.39	24.5	24.36	5.76	5.44	5.19
PE4max+P53DD+tmp	24.08	29.49	27.4	5.29	5.9	5.25
one-way ANOVA with Tukey’s multiple comparison test	P value
PE4max vs. PE4max+mP53DD	<0.0001
PE4max+tev vs. PE4max+mP53DD+tev	0.017
PE4max+tmp vs. PE4max+mP53DD+tmp	0.0001

## Sheet: Fig. 1g
Conditions	Edit/Byproduct ratio
PE4max	3.58298	3.4977	6.9697
PE4max+P53DD	4.42263	3.88191	3.86546
PE4max+tev	7.32806	5.53982	5.32258
PE4max+tmp	5.14671	4.90649	4.75263
PE4max+P53DD+tev	4.06076	4.50368	4.69364
PE4max+P53DD+tmp	4.55198	4.99831	5.21905
one-way ANOVA with Tukey’s multiple comparison test	P value
PE4max vs. PE4max+P53DD	0.9617
PE4max vs. PE4max+tev	0.5188
PE4max vs. PE4max+tmp	0.9994
PE4max vs. PE4max+P53DD+tev	0.9993
PE4max vs. PE4max+P53DD+tmp	0.9995
PE4max+P53DD vs. PE4max+tev	0.179
PE4max+P53DD vs. PE4max+tmp	0.8622
PE4max+P53DD vs. PE4max+P53DD+tev	0.9966
PE4max+P53DD vs. PE4max+P53DD+tmp	0.8687
PE4max+tev vs. PE4max+tmp	0.7024
PE4max+tev vs. PE4max+P53DD+tev	0.3463
PE4max+tev vs. PE4max+P53DD+tmp	0.6936
PE4max+tmp vs. PE4max+P53DD+tev	0.9832
PE4max+tmp vs. PE4max+P53DD+tmp	>0.9999
PE4max+P53DD+tev vs. PE4max+P53DD+tmp	0.9849

## Sheet: Fig. 1h,i
Conditions	% tdTomato positive cells fold change (Fig. 1h)
PE4max	1.2	0.8	0.8	1	1.1	1.1	1
PE4max+P53DD	1.9	1.9	1.7	2.1	2.1	1.7	2.1
PE4max+tev	1.8	1.9	2.1
PE4max+tmp	1.8	2	1.8
PE4max+P53DD+tev	2.9	2.8	3.1	2.9	2.5	2.9	2.7
PE4max+P53DD+tmp	3.1	3	3.4	3	2.6	2.7	2.6
Conditions	% desired editing fold change (Fig. 1i)
PE4max	1	0.9	1.1
PE4max+P53DD	2.3	1.8	2.3
PE4max+tev	2.2	2.2	2.4
PE4max+tmp	2	2.2	2.1
PE4max+P53DD+tev	2.8	2.9	2.9
PE4max+P53DD+tmp	2.9	3.5	3.3
one-way ANOVA with Tukey’s multiple comparison test
	P value (Fig. 1h)	Fig. 1i
PE4max vs. PE4max+mP53DD	<0.0001	<0.0001
PE4max+tev vs. PE4max+mP53DD+tev	<0.0001	0.0202
PE4max+tmp vs. PE4max+mP53DD+tmp	<0.0001	<0.0001

## Sheet: Fig. 1j-n
HEK3 2nt del	Prime-edited unmodified (%)			Reference modified (%)			Prime-edited modified (%)			Scaffold-incorporated (%)				one-way ANOVA with Tukey’s test (on-target)	P value
PE3max	7.64	8.33	7.76	1.55	1.28	1.53	0.22	0.31	0.21	0.27	0.08	0.09		PE3max vs. PE5max	0.1265
PE5max	7.38	9.45	10.24	1.78	1.22	1.78	0.51	0.3	0.24	0.03	0.04	0.11		PE3max vs. PE5max+mP53DD	0.0003
PE5max+mP53DD	24.44	24.04	24.31	4.91	3.95	4.69	1.19	0.97	1.35	0.27	0.08	0.09		PE5max vs. PE5max+mP53DD	0.0014
HEK3 30nt del	Prime-edited unmodified (%)			Reference modified (%)			Prime-edited modified (%)			Scaffold-incorporated (%)				one-way ANOVA with Tukey’s test (on-target)	P value
PE3max	2.75	3.07	3.51	1.27	1.51	1.27	0.78	2.06	1.5	0.34	0.52	0.29		PE3max vs. PE5max	0.8507
PE5max	2.65	3.24	4.81	1.93	1.68	1.7	1.68	2.13	1.08	0.24	0.03	0.92		PE3max vs. PE5max+mP53DD	<0.0001
PE5max+mP53DD	13.46	10.84	12.03	1.84	2.07	1.6	8.99	6.31	6.15	0.26	0.21	0.08		PE5max vs. PE5max+mP53DD	0.0001
HEK3 loxP ins	Prime-edited unmodified (%)			Reference modified (%)			Prime-edited modified (%)			Scaffold-incorporated (%)				one-way ANOVA with Tukey’s test (on-target)	P value
PE3max	7.64	8.33	7.76	1.55	1.28	1.53	0.22	0.31	0.21	0.27	0.08	0.09		PE3max vs. PE5max	0.3401
PE5max	7.38	9.45	10.24	1.78	1.22	1.78	0.51	0.3	0.24	0.03	0.04	0.11		PE3max vs. PE5max+mP53DD	<0.0001
PE5max+mP53DD	24.44	24.04	24.31	4.91	3.95	4.69	1.19	0.97	1.35	0.27	0.08	0.09		PE5max vs. PE5max+mP53DD	<0.0001
SOX2 10nt del	Prime-edited unmodified (%)			Reference modified (%)			Prime-edited modified (%)			Scaffold-incorporated (%)				one-way ANOVA with Tukey’s test (on-target)	P value
PE3max	0.41	0.47	0.78	1.36	1.26	1.34	0.06	0.05	0.06	0	0	0.01		PE3max vs. PE5max	0.878
PE5max	0.77	0.32	1.28	1.44	1.04	1.22	0.08	0.02	0.06	0.04	0	0		PE3max vs. PE5max+mP53DD	0.0154
PE5max+mP53DD	1.64	2.51	3.4	1.52	1.44	1.69	0.07	0.08	0.11	0.06	0.03	0.16		PE5max vs. PE5max+mP53DD	0.0269
SOX2 40nt del	Prime-edited unmodified (%)			By-product (%)										one-way ANOVA with Tukey’s test (on-target)
PE3max	3.72	2.73	1.84	1.16	0.48	0.49								PE3max vs. PE5max	0.9861
PE5max	2.66	1.88	2.77	1.03	0.76	0.61								PE3max vs. PE5max+mP53DD	<0.0001
PE5max+mP53DD	15.38	15.69	18.91	3.2	2.73	3.53								PE5max vs. PE5max+mP53DD	<0.0001
PE3max+mP53DD	15.43	14.96	16.67	3.69	3.29	4								PE5max+mP53DD vs. PE3max+mP53DD	0.7556

## Sheet: Fig. S2d
Conditions	% tdTomato positive cells
PE2	10.58	12.57	12.86
PE2+mP53DD	29.64	26.87	26.05
PE2+hP53DD	25.83	32.78	33.81
PE2+hP53DD-TET-CTD	16.89	29.52	23.59
PE2+hP53DD-TET	12.58	21.22	22.54

## Sheet: Fig. S2e, f
GBA-N370S	Editing efficiency (%)
PE3	6	4.8	5.9
PE3+mP53DD	16.6	13.7	16.5
PE3+hP53DD	14.9	15.4	17.3
EGFR-L858R	Editing efficiency (%)
PE3	11.3	11.2	13
PE3+mP53DD	19.2	17.4	21.5
PE3+hP53DD	20.1	16.9	19.8
KRAS-G12C	Editing efficiency (%)
PE3	4	6.9	7.6
PE3+mP53DD	3.34	5.1	7.8
PE3+hP53DD	4.6	6.6	7.3
HEK3 loxP ins	Editing efficiency (%)
PE3	2.83	2.94	2.44
PE3+mP53DD	17.49	14.04	15.81
PE3+hP53DD	16.95	16.82	23.72
Student’s two-tailed t-test
P value	0.6092

## Sheet: Fig. 2c
Conditions	% tdTomato positive cells
PEmax-P2A-hMLH1dn	19.24	18.99	15.69	18.35	17	17.25
hP53DD-PEmax-P2A-hMLH1dn	8.75	6.66	6.25	4.35	7	7.39
PEmax-hP53DD-P2A-hMLH1dn	11.31	9.3	11.51	8.85	8.88	14.82
PE-Plus	32.98	26.03	25.57	29.49	31.07	27.8

## Sheet: Fig. S3c
Conditions
pCMV-PEmax-P2A-hP53DD-IRES-hMLH1dn	26.48	24.16	23.32
pCMV-PEmax-P2A-hP53DD-P2A-hMLH1dn	26.14	23.52	24.82
Student’s two-tailed t-test
P value	0.8931

[truncated: 12 more sheets: Fig. 2e, f, Fig. S4b, Fig. S5c, Fig. S6d, Fig. 3e, Fig. 3i, Fig. 4b,c, Fig. 4e-j, Fig. S8, Fig. S9, Fig. 5c, 5f, Fig. 6b, c]
